# Supplementary material for: Genomic landscape and immune-related gene expression profiling of epithelial ovarian cancer after neoadjuvant chemotherapy
Source: NPJ Precis Oncol. 2022 Jan 27;6:7. doi: 10.1038/s41698-021-00247-3 (PMC8795445; doi:10.1038/s41698-021-00247-3)
Supplement: Supplementary file 2 — Supplementary Data 1 [file 41698_2021_247_MOESM2_ESM.xlsx]

## Sheet: Hoja3
	Short mutations					Amplifications					Deletions
	CSR1	CSR2	CSR3	All	TCGA	CSR1	CSR2	CSR3	All	TCGA	CSR1	CSR2	CSR3	All	TCGA
TP53	100	87.5	100	95.6522	71.3193					1.22378					0.34965
CCNE1					0.382409		37.5	38.4615	34.7826	19.5804
RAD21					0.573614		37.5	23.0769	26.087	21.3287					0.524476
TERC							37.5	23.0769	26.087	26.7483
PRKCI					0.573614		37.5	23.0769	26.087	24.3007
MYC					0.382409		25	15.3846	17.3913	33.2168
NF1			7.69231	4.34783	5.73614					0.174825			23.0769	13.0435	6.29371
BRCA2		25		8.69565	2.86807					1.04895					0.874126
PIK3CA					1.52964		25		8.69565	20.2797
BRIP1			15.3846	8.69565	0.956023					1.57343					0.174825
BRCA1			15.3846	8.69565	3.44168										1.22378
EMSY					1.33843		12.5	7.69231	8.69565	8.04196					0.174825
CREBBP	50	12.5		8.69565	2.67686					1.3986					2.44755
MCL1					0.382409		12.5		4.34783	7.86713
KRAS		12.5		4.34783	1.14723					9.44056
PTEN					1.33843					0.699301					4.54545
AKT2					0.191205		25		8.69565	5.76923					0.34965
APC					1.91205					1.04895					2.27273
ARFRP1								7.69231	4.34783	7.34266
ARID1A		12.5		4.34783	0.764818					0.524476					0.874126
EP300			7.69231	4.34783	1.91205					0.174825					1.3986
WHSC1L1							25		8.69565
FGFR1					0.956023		12.5	7.69231	8.69565	3.14685					1.92308
LYN					0.573614	50		7.69231	8.69565	5.59441
MDM4					0.764818	50		7.69231	8.69565	3.32168					0.174825
PIK3C2B					0.573614	50		7.69231	8.69565	3.4965					0.174825
SOX2					0.191205					18.3566
AKT3								7.69231	4.34783	5.76923					0.174825
ATM					1.91205					1.57343					0.699301
RICTOR					1.33843					5.24476
NF2	50			4.34783	0.382409					2.27273					0.874126
AURKA								7.69231	4.34783	4.54545
BCL2L1					0.956023			7.69231	4.34783	6.29371
CDK6										2.27273					0.174825
CDKN2A					0.573614					1.74825			7.69231	4.34783	2.62238
CDKN2B										1.74825			7.69231	4.34783	2.62238
CRKL								7.69231	4.34783	2.7972					0.34965
CSF3R					0.764818			7.69231	4.34783	6.29371					0.174825
CTNNB1					0.191205					0.34965					0.34965
CUL4A					0.382409					2.62238					0.34965
DNMT3A					0.956023					1.22378					0.174825
EPHA3					0.956023					1.3986					0.174825
FANCA					0.764818					0.874126					2.62238
FAS										0.174825					1.57343
FBXW7	50			4.34783	0.956023					1.04895					0.874126
FGF19					0.191205		12.5		4.34783	4.72028
FGF3							12.5		4.34783	4.72028					0.174825
FGF4					0.191205		12.5		4.34783	4.72028
FGFR2					0.956023			7.69231	4.34783	1.92308					0.174825
FUBP1		12.5		4.34783	0.573614					1.74825					0.34965
GNAS					1.14723			7.69231	4.34783	4.1958
HGF					1.14723		12.5		4.34783	2.0979					0.874126
IGF1R					0.382409					4.37063					0.174825
IRS2										2.7972					0.524476
MAPK1								7.69231	4.34783	2.27273					0.34965
MDM2					0.191205		12.5		4.34783	3.67133
MED12			7.69231	4.34783	1.14723					1.22378					0.34965
MET					0.956023		12.5		4.34783	3.14685					0.174825
MLL								7.69231	4.34783
MLL2
MTAP					0.191205					1.3986			7.69231	4.34783	2.62238
MYCL1								7.69231	4.34783
NRAS					0.956023					1.22378					0.699301
PARK2
RB1					3.05927					0.34965					8.56643
SMAD4			7.69231	4.34783	0.764818					0.524476					1.22378
TEK					1.14723					0.699301					1.04895
TET2					0.191205					0.174825					0.524476
FGF12					0.191205					16.958					0.34965
IKBKE					0.956023	50			4.34783	2.27273					0.174825
PARP1					0.573614	50			4.34783	4.8951
